# Supplementary material for: Renal Ischemia Induces Epigenetic Changes in Apoptotic, Proteolytic, and Mitochondrial Genes in Swine Scattered Tubular-like Cells
Source: Cells. 2022 May 31;11(11):1803. doi: 10.3390/cells11111803 (PMC9180447; doi:10.3390/cells11111803)
Supplement: Supplementary file 1 [file cells-11-01803-s001.zip]

Archive with 1 entries (1 files):
- cells-1700776-supplementary.pdf
